# Supplementary material for: Effect of N-acetyl-l-cysteine on Cell Phenotype and Autophagy in Pichia pastoris Expressing Human Serum Albumin and Porcine Follicle-Stimulating Hormone Fusion Protein
Source: Molecules. 2023 Mar 29;28(7):3041. doi: 10.3390/molecules28073041 (PMC10095845; doi:10.3390/molecules28073041)
Supplement: Supplementary file 1 [file molecules-28-03041-s001.zip]

Archive with 1 entries (1 files):
- molecules-2245027-supplementary.pdf
